# Supplementary material for: Valorizing the Unexplored Filtration Waste of Brewing Industry for Green Silver Nanocomposite Synthesis
Source: Nanomaterials (Basel). 2022 Jan 28;12(3):442. doi: 10.3390/nano12030442 (PMC8839514; doi:10.3390/nano12030442)
Supplement: Supplementary file 1 [file nanomaterials-12-00442-s001.zip]

Archive with 2 entries (1 files):
- nanomaterials-1500514-proof-check-SI/
- nanomaterials-1500514-proof-check-SI/nanomaterials-1500514-proof-check-SI (1).pdf
